# Supplementary material for: A Novel Clinical Nomogram for Predicting Overall Survival in Patients with Emergency Surgery for Colorectal Cancer
Source: J Pers Med. 2023 Mar 24;13(4):575. doi: 10.3390/jpm13040575 (PMC10145637; doi:10.3390/jpm13040575)
Supplement: Supplementary file 1 [file jpm-13-00575-s001.zip]

Archive with 1 entries (1 files):
- jpm-2261710-supplementary.pdf
